# Supplementary material for: Heightened IDO1 levels predict Bacillus Calmette-Guèrin failure in high-risk non-muscle-invasive bladder cancer patients
Source: Cell Death Discov. 2025 Apr 26;11:203. doi: 10.1038/s41420-025-02489-7 (PMC12033280; doi:10.1038/s41420-025-02489-7)
Supplement: Supplementary file 7 — Supplementary table 2 [file 41420_2025_2489_MOESM7_ESM.xlsx]

## Sheet: GSE32548
Sample_ID	GSMID	IDO1	Age_years	Gender_Female_Male	Stage	Grade	DOD_UC	Followup_time_months	Multifocality_1_2.7_.7_or_NA	Tumor_Size_._3_cm	Concomittant_CIS	Progression_to_.T2	RAS_mutation	FGFR3_mutation	CDKN2A_mutation	PIK3CA_mutation	TP53_mutation	TP53_MDM2_alteration	Class
UC_0001_1	GSM806803	51945	57	Male	≥T2	G3	0	110.3	NA	NA	NA	NA	0	1	0	1	1	1	DOWN
UC_0002_1	GSM806804	61642	75	Male	≥T2	G2	1	8.8	NA	NA	NA	NA	0	1	0	0	0	0	UP
UC_0007_1	GSM806805	49542	59	Male	≥T2	G3	1	36.4	NA	NA	NA	NA	0	0	0	0	0	0	DOWN
UC_0008_1	GSM806806	6548	71	Male	T1	G2	0	104.4	1	0	0	0	0	0	0	1	1	1	UP
UC_0009_1	GSM806807	5228	55	Male	Ta	G2	0	63.9	1	1	0	0	0	1	0	0	0	0	DOWN
UC_0017_1	GSM806808	49677	89	Male	Ta	G2	0	12.8	NA	NA	0	0	1	0	0	0	0	0	DOWN
UC_0021_1	GSM806809	49543	64	Male	Ta	G1	0	104.6	1	0	0	0	0	1	0	0	1	1	DOWN
UC_0023_1	GSM806810	89225	68	Male	≥T2	G3	0	76	NA	NA	NA	NA	0	0	0	0	0	0	UP
UC_0025_1	GSM806811	49542	76	Male	Ta	G2	0	66.3	2024-07-02	1	0	0	0	0	0	0	0	0	DOWN
UC_0029_1	GSM806812	57269	72	Male	Ta	G2	0	22.2	NA	NA	0	0	0	0	0	0	1	1	UP
UC_0033_2	GSM806813	49542	45	Male	Ta	G2	0	74	2024-07-02	0	0	0	0	0	NA	0	0	1	DOWN
UC_0034_1	GSM806814	87281	75	Female	≥T2	G3	0	25.6	NA	NA	NA	NA	0	0	0	0	1	1	UP
UC_0040_1	GSM806815	53761	75	Female	T1	G3	0	1.1	1	0	0	0	0	1	0	1	0	0	DOWN
UC_0041_2	GSM806816	54568	74	Female	Ta	G1	1	56.3	1	0	0	1	0	1	NA	1	0	0	DOWN
UC_0043_1	GSM806817	70208	83	Male	T1	G2	0	19.8	1	0	0	0	0	1	0	0	1	1	UP
UC_0047_1	GSM806818	50605	73	Male	Ta	G1	0	10.2	1	NA	0	0	0	1	0	0	0	0	DOWN
UC_0051_1	GSM806819	51689	74	Male	Ta	G2	0	28.7	NA	NA	NA	NA	0	1	0	0	0	0	DOWN
UC_0053_1	GSM806820	68847	74	Male	T1	G3	1	68.8	1	NA	0	0	0	0	0	0	1	1	UP
UC_0057_1	GSM806821	54968	59	Male	Ta	G2	0	100.3	NA	0	0	0	0	0	0	0	1	1	DOWN
UC_0059_1	GSM806822	73264	52	Male	≥T2	G3	0	90.6	NA	NA	NA	NA	0	0	0	0	1	1	UP
UC_0060_1	GSM806823	54892	69	Male	Ta	G2	1	32.3	1	0	0	1	0	0	0	0	1	1	DOWN
UC_0066_3	GSM806824	7.24	74	Male	T1	G3	0	27.8	2024-07-02	1	1	1	0	0	NA	NA	0	0	UP
UC_0067_1	GSM806825	54457	84	Male	Ta	G2	0	66.7	1	0	0	0	0	1	0	1	0	0	DOWN
UC_0069_1	GSM806826	54153	65	Female	≥T2	G3	0	97.7	NA	NA	NA	NA	0	0	0	0	1	1	DOWN
UC_0070_1	GSM806827	63545	73	Male	Ta	G2	0	68.5	1	1	0	0	0	1	0	0	0	0	UP
UC_0073_1	GSM806828	60687	59	Male	Ta	G2	0	35	1	0	0	0	0	0	0	0	0	0	UP
UC_0075_1	GSM806829	51936	64	Male	Ta	G2	1	81.9	2024-07-02	0	0	1	0	0	0	0	0	0	DOWN
UC_0077_1	GSM806830	49659	59	Male	T1	G3	0	32.5	2024-07-02	NA	0	1	0	0	0	0	1	1	DOWN
UC_0080_1	GSM806831	49758	59	Male	T1	G2	0	98.1	1	NA	0	0	0	1	NA	0	1	1	DOWN
UC_0086_1	GSM806832	61149	64	Male	≥T2	G3	0	78.4	NA	NA	NA	NA	0	0	0	0	1	1	UP
UC_0089_1	GSM806833	6153	72	Male	Ta	G2	0	35.7	1	1	0	0	0	1	0	0	0	0	UP
UC_0093_1	GSM806834	72169	69	Male	≥T2	G3	1	26.5	NA	NA	NA	NA	0	0	0	0	1	1	UP
UC_0095_1	GSM806835	6722	64	Male	≥T2	G3	1	29.5	NA	NA	NA	NA	0	0	0	0	0	1	UP
UC_0097_1	GSM806836	49542	73	Male	Ta	G3	0	91.9	1	0	0	0	0	0	0	1	0	1	DOWN
UC_0101_1	GSM806837	49542	82	Male	T1	G2	0	28.1	1	0	0	0	0	0	0	0	0	1	DOWN
UC_0106_1	GSM806838	52572	78	Female	Ta	G1	0	90.6	1	NA	0	0	0	1	0	1	0	0	DOWN
UC_0111_1	GSM806839	59802	81	Female	≥T2	G2	1	14.5	NA	NA	NA	NA	0	1	0	0	0	0	UP
UC_0112_1	GSM806840	54001	38	Female	Ta	G2	0	88.6	1	0	0	0	0	0	0	0	0	0	DOWN
UC_0114_1	GSM806841	57384	82	Female	Ta	G2	0	72.2	2024-07-02	0	0	0	0	1	0	1	0	0	UP
UC_0115_1	GSM806842	54312	82	Male	T1	G2	0	44.5	1	1	0	0	1	1	0	0	0	0	DOWN
UC_0117_1	GSM806843	62448	90	Female	≥T2	G3	1	0.9	NA	NA	NA	NA	0	1	0	0	0	1	UP
UC_0120_1	GSM806844	56951	59	Male	T1	G3	0	43	2024-07-02	1	1	0	0	0	0	0	1	1	UP
UC_0122_1	GSM806845	51329	60	Male	T1	G3	0	82.7	2024-07-02	1	1	0	0	0	0	0	0	1	DOWN
UC_0129_1	GSM806846	49542	80	Male	Ta	G1	0	43.8	1	0	0	0	0	1	0	0	1	1	DOWN
UC_0130_1	GSM806847	49542	66	Female	Ta	G1	0	79.4	NA	NA	0	0	0	1	0	0	0	0	DOWN
UC_0137_1	GSM806848	51191	78	Male	Ta	G1	0	89.1	NA	NA	0	0	0	1	0	0	0	0	DOWN
UC_0138_1	GSM806849	50754	67	Male	≥T2	G3	0	54.4	NA	NA	NA	NA	0	0	0	0	1	1	DOWN
UC_0145_1	GSM806850	50673	70	Male	Ta	G2	0	84.9	1	0	0	0	0	1	0	1	0	1	DOWN
UC_0147_1	GSM806851	49805	81	Female	Ta	G1	0	84.9	1	NA	0	0	0	1	0	0	0	0	DOWN
UC_0152_1	GSM806852	58597	85	Male	T1	G3	0	27.4	1	1	0	0	0	0	0	0	1	1	UP
UC_0159_1	GSM806853	55988	83	Female	T1	G2	0	37.9	1	1	0	0	0	1	0	0	0	0	UP
UC_0162_1	GSM806854	4988	46	Male	Ta	G2	0	54.3	1	0	0	0	0	1	0	0	0	0	DOWN
UC_0166_1	GSM806855	61906	71	Male	≥T2	G3	0	88.1	NA	NA	NA	NA	0	1	0	0	1	1	UP
UC_0169_1	GSM806856	88348	72	Male	T1	G3	0	71.3	NA	NA	0	0	0	0	0	0	0	1	UP
UC_0170_1	GSM806857	49542	68	Male	T1	G3	0	85.2	1	1	1	0	0	0	0	0	0	0	DOWN
UC_0173_1	GSM806858	54432	70	Female	Ta	G1	0	73.2	NA	0	0	0	0	1	0	1	0	0	DOWN
UC_0176_2	GSM806859	55745	77	Male	Ta	G2	0	82.9	1	0	0	0	0	1	NA	0	0	0	UP
UC_0185_1	GSM806860	57586	78	Female	T1	G2	0	79.4	1	0	0	0	1	0	0	1	0	0	UP
UC_0187_1	GSM806861	55572	58	Male	T1	G3	0	5.3	1	1	0	0	0	0	0	0	1	1	DOWN
UC_0192_1	GSM806862	5169	82	Male	Ta	G2	0	85.8	1	0	0	0	1	0	0	1	0	1	DOWN
UC_0195_1	GSM806863	58897	63	Female	≥T2	G3	0	86.4	NA	NA	NA	NA	0	0	0	0	0	0	UP
UC_0196_1	GSM806864	71685	90	Male	≥T2	G3	1	9	NA	NA	NA	NA	0	0	0	0	0	1	UP
UC_0199_1	GSM806865	78018	85	Male	T1	G3	1	36.6	2024-07-02	1	0	1	0	0	0	0	0	1	UP
UC_0200_1	GSM806866	49534	83	Male	T1	G2	0	13.1	1	0	0	0	1	0	0	0	0	0	DOWN
UC_0203_1	GSM806867	50862	61	Male	T1	G3	0	84	2024-07-02	1	0	0	0	0	0	0	1	1	DOWN
UC_0207_1	GSM806868	80606	67	Male	≥T2	G3	0	76.7	NA	NA	NA	NA	0	0	0	0	1	1	UP
UC_0208_1	GSM806869	77309	88	Female	Ta	G1	0	49.4	2024-07-02	1	0	0	0	1	NA	0	0	0	UP
UC_0209_1	GSM806870	50625	74	Male	Ta	G1	0	36	1	0	0	0	0	0	NA	1	0	0	DOWN
UC_0213_1	GSM806871	49542	78	Male	T1	G2	0	65.6	2024-07-02	NA	1	0	0	0	NA	0	0	1	DOWN
UC_0214_1	GSM806872	92734	76	Male	≥T2	G3	1	6.2	NA	NA	NA	NA	0	0	0	1	1	1	UP
UC_0215_1	GSM806873	57106	69	Male	T1	G3	0	50.6	1	1	0	0	0	1	0	1	1	1	UP
UC_0218_2	GSM806874	49542	50	Male	T1	G3	1	60.2	1	NA	0	0	0	0	NA	0	1	1	DOWN
UC_0223_1	GSM806875	71872	52	Male	T1	G3	0	81.2	NA	NA	NA	0	1	0	0	0	0	0	UP
UC_0224_1	GSM806876	49542	61	Male	≥T2	G3	1	7.5	NA	NA	NA	NA	0	0	0	0	1	1	DOWN
UC_0226_1	GSM806877	49542	76	Male	T1	G2	0	81.2	1	NA	0	1	0	0	0	0	0	1	DOWN
UC_0230_1	GSM806878	76156	67	Male	T1	G3	0	67.9	1	0	0	0	0	1	0	0	1	1	UP
UC_0231_1	GSM806879	71604	81	Male	≥T2	G3	0	75.3	NA	NA	NA	NA	0	0	0	0	0	0	UP
UC_0235_1	GSM806880	56751	65	Female	Ta	G3	0	74.2	2024-07-02	0	0	0	0	1	0	0	0	0	UP
UC_0237_1	GSM806881	49542	75	Male	T1	G3	1	0.6	2024-07-02	1	0	0	0	0	0	0	1	1	DOWN
UC_0240_1	GSM806882	49491	65	Male	Ta	G1	0	39.6	1	0	0	0	0	1	NA	1	0	0	DOWN
UC_0242_1	GSM806883	107488	70	Female	≥T2	G3	1	3.8	NA	NA	NA	NA	1	0	0	0	1	1	UP
UC_0249_1	GSM806884	50547	73	Male	Tx	G2	0	68.6	1	1	0	0	0	1	0	1	0	1	DOWN
UC_0263_1	GSM806885	6608	51	Male	T1	G2	0	61	1	0	0	0	0	1	0	0	0	0	UP
UC_0265_1	GSM806886	76762	85	Male	≥T2	G3	1	11.5	NA	NA	NA	NA	0	1	0	0	1	1	UP
UC_0267_3	GSM806887	51026	84	Male	T1	G3	0	49.2	2024-07-02	0	0	0	0	0	0	0	0	0	DOWN
UC_0274_1	GSM806888	49601	56	Female	Ta	G1	0	71.1	1	0	0	0	0	1	NA	0	0	0	DOWN
UC_0283_1	GSM806889	56074	80	Male	T1	G3	0	55.7	1	0	0	0	0	0	0	0	0	1	UP
UC_0284_1	GSM806890	59966	73	Male	Ta	G2	0	69.7	1	0	0	0	0	1	NA	1	0	0	UP
UC_0287_1	GSM806891	52516	75	Male	T1	G3	0	67.9	2024-07-02	1	1	0	0	0	NA	0	1	1	DOWN
UC_0290_1	GSM806892	59186	75	Male	T1	G2	0	74.6	1	1	0	0	0	0	1	1	1	1	UP
UC_0299_1	GSM806893	81978	77	Male	T1	G3	0	74.3	1	0	0	0	0	0	NA	0	0	0	UP
UC_0301_1	GSM806894	49542	67	Male	T1	G3	0	36.6	2024-07-02	0	1	0	0	1	0	0	1	1	DOWN
UC_0302_1	GSM806895	59018	75	Male	T1	G3	0	74.1	>7	0	1	0	0	0	0	0	1	1	UP
UC_0312_1	GSM806896	5193	70	Female	T1	G2	0	70.7	2024-07-02	0	0	0	0	1	0	0	1	1	DOWN
UC_0321_1	GSM806897	107748	51	Female	≥T2	G2	1	20.6	NA	NA	NA	NA	0	1	0	0	1	1	UP
UC_0322_2	GSM806898	83375	75	Male	≥T2	G3	0	30	NA	NA	NA	NA	0	0	0	0	1	1	UP
UC_0327_1	GSM806899	53054	68	Female	Ta	G1	0	14.7	1	0	0	0	0	1	NA	1	0	0	DOWN
UC_0329_1	GSM806900	55327	68	Female	≥T2	G3	0	69.9	NA	NA	NA	NA	0	0	1	0	1	1	DOWN
UC_0333_1	GSM806901	49544	65	Male	T1	G3	0	0.2	NA	NA	NA	0	0	0	NA	0	0	0	DOWN
UC_0335_1	GSM806902	6765	67	Male	≥T2	G3	1	17.7	NA	NA	NA	NA	0	0	NA	0	1	1	UP
UC_0339_1	GSM806903	59276	83	Male	≥T2	G3	1	6.9	NA	NA	NA	NA	0	0	0	0	1	1	UP
UC_0342_1	GSM806904	49538	69	Male	T1	G3	0	63	1	NA	0	0	0	0	NA	0	1	1	DOWN
UC_0343_1	GSM806905	49542	83	Female	Ta	G2	0	30.8	1	1	0	0	0	1	NA	0	0	0	DOWN
UC_0349_2	GSM806906	57684	59	Female	T1	G3	0	65.9	>7	1	0	1	0	1	0	0	0	0	UP
UC_0361_1	GSM806907	53498	65	Male	Ta	G1	0	64.6	1	NA	0	0	0	1	NA	0	0	0	DOWN
UC_0368_1	GSM806908	54389	71	Male	Ta	G2	0	58	2024-07-02	1	0	0	0	1	NA	0	1	1	DOWN
UC_0372_1	GSM806909	49542	57	Male	≥T2	G3	0	58	NA	NA	NA	NA	0	0	0	0	0	0	DOWN
UC_0376_1	GSM806910	63521	58	Male	T1	G3	0	53.8	1	0	0	0	0	0	0	0	1	1	UP
UC_0384_1	GSM806911	74968	65	Male	T1	G3	0	29.1	1	NA	1	0	0	0	NA	0	1	1	UP
UC_0386_1	GSM806912	64832	83	Female	Ta	G2	0	13.7	1	0	0	0	0	1	NA	1	0	0	UP
UC_0394_1	GSM806913	50574	79	Male	≥T2	G3	1	6.4	NA	NA	NA	NA	0	0	0	0	0	0	DOWN
UC_0399_1	GSM806914	65285	65	Female	T1	G3	0	63.9	1	NA	0	0	0	0	0	0	1	1	UP
UC_0400_1b	GSM806915	51467	81	Male	T1	G2	NA	NA	1	1	0	0	0	0	0	NA	0	0	DOWN
UC_0410_1b	GSM806916	55857	80	Male	≥T2	G3	0	15.1	NA	NA	NA	NA	0	0	0	0	1	1	UP
UC_0488_2	GSM806917	5.23	77	Male	T1	G3	0	53.4	NA	NA	0	0	1	0	NA	0	1	1	DOWN
UC_0507_1	GSM806918	5129	71	Male	T1	G3	0	49.4	1	NA	0	0	0	0	NA	0	0	0	DOWN
UC_0513_1a	GSM806919	54198	59	Female	T1	G3	0	51.1	2024-07-02	NA	0	0	0	1	0	0	0	0	DOWN
UC_0516_1	GSM806920	70254	61	Male	≥T2	G3	1	3.7	NA	NA	NA	NA	1	0	NA	0	1	1	UP
UC_0518_1	GSM806921	79715	70	Male	T1	G3	0	56.1	NA	NA	NA	0	0	0	NA	0	1	1	UP
UC_0519_1	GSM806922	58194	56	Male	≥T2	G3	0	56.2	NA	NA	NA	NA	0	1	NA	1	0	1	UP
UC_0521_1	GSM806923	64245	79	Male	≥T2	G3	1	6.5	NA	NA	NA	NA	0	0	NA	0	0	0	UP
UC_0522_1	GSM806924	84321	55	Male	T1	G3	0	18.2	1	0	0	0	0	0	NA	0	1	1	UP
UC_0528_1	GSM806925	84485	61	Male	≥T2	G3	0	53.7	NA	NA	NA	NA	0	0	NA	0	0	1	UP
UC_0533_1	GSM806926	51338	62	Female	≥T2	G3	0	41.1	NA	NA	NA	NA	0	0	NA	0	1	1	DOWN
UC_0539_1	GSM806927	80255	69	Female	≥T2	G3	0	40.7	NA	NA	NA	NA	0	0	NA	0	1	1	UP
UC_0545_1	GSM806928	82531	79	Male	≥T2	G3	0	32.9	NA	NA	NA	NA	0	1	NA	1	1	1	UP
UC_0551_1	GSM806929	57744	73	Male	T1	G3	1	20.6	>7	NA	1	0	0	0	NA	0	1	1	UP
UC_0552_1	GSM806930	57142	38	Male	T1	G3	0	46.2	2024-07-02	0	0	0	0	0	NA	0	0	0	UP
UC_0566_1	GSM806931	67251	57	Female	T1	G3	0	12	NA	NA	NA	0	0	0	NA	0	1	1	UP
UC_0589_1	GSM806932	7086	77	Male	T1	G3	0	26.9	2024-07-02	0	0	0	0	0	NA	0	1	1	UP
UC_0610_1	GSM806933	55243	67	Male	≥T2	G3	0	34.1	NA	NA	NA	NA	0	0	NA	0	0	0	DOWN

## Sheet: GSE48075
Sample_geo_accession	Sample_title	stage	os	dss	surival	IDO1	Class
GSM1167334	MDA2	cT2N0M0	uncensored	uncensored	37.2	6.61956	UP
GSM1167335	MDA4	cT3bN0M0	censored	censored	60	6.23917	DOWN
GSM1167336	MDA5	cT3bN+M+	uncensored	uncensored	2.9	6.70957	UP
GSM1167339	MDA8	cT3bN0M0	uncensored	uncensored	7.6	8.6334	UP
GSM1167342	MDA11	pT3bN0M0	uncensored	uncensored	20.4	7.68797	UP
GSM1167344	MDA14	cT2N0M0	uncensored	censored	68.1	5.97453	DOWN
GSM1167346	MDA16	cT2N0M0	uncensored	uncensored	7.9	7.05322	UP
GSM1167347	MDA17	cT4bN0M+	uncensored	uncensored	3.4	7.30889	UP
GSM1167350	MDA20	cT2N0M0	uncensored	uncensored	23	8.24764	UP
GSM1167354	MDA24	cT2N0M0	uncensored	censored	105.9	6.5256	UP
GSM1167360	MDA30	cT4bN0M0	uncensored	censored	10.5	5.89215	DOWN
GSM1167361	MDA31	cT3bN0M0	censored	censored	53.1	11.6149	UP
GSM1167363	MDA33	cT3bN0M0	uncensored	uncensored	14.2	7.61486	UP
GSM1167372	MDA42	cT2N0M0	censored	censored	42	8.8728	UP
GSM1167373	MDA43	cT2N0M0	censored	censored	47.8	10.1167	UP
GSM1167375	MDA45	cT2N0M0	uncensored	uncensored	42.8	11.0652	UP
GSM1167376	MDA46	cT3bN0M0	uncensored	uncensored	46.3	6.00113	DOWN
GSM1167377	MDA47	cT4aN0M0	censored	censored	51.5	6.65721	UP
GSM1167378	MDA48	cT2N0M0	censored	censored	41.1	7.27053	UP
GSM1167379	MDA49	cT4bN0M0	uncensored	uncensored	4.7	8.44679	UP
GSM1167380	MDA50	cT3bN+M0	uncensored	uncensored	36.3	8.02492	UP
GSM1167381	MDA51	cT2N0M0	uncensored	uncensored	8	6.79025	UP
GSM1167383	MDA53	cT2N0M+	uncensored	uncensored	9.3	5.87848	DOWN
GSM1167384	MDA54	cT3bN+M0	uncensored	uncensored	11.8	8.04712	UP
GSM1167385	MDA55	cT3bN0M0	uncensored	uncensored	16	8.0581	UP
GSM1167387	MDA57	cT2N+M0	uncensored	uncensored	5.9	6.87774	UP
GSM1167388	MDA58	cT3aN0M0	uncensored	uncensored	8.1	6.97373	UP
GSM1167389	MDA59	cT3bN+M+	censored	censored	1.7	6.86999	UP
GSM1167390	MDA60	cT3bN0M0	uncensored	uncensored	25.3	9.31847	UP
GSM1167391	MDA61	cT2N+M0	uncensored	uncensored	17.4	10.363	UP
GSM1167393	MDA63	cT3bN+M0	uncensored	uncensored	3.4	6.46581	DOWN
GSM1167396	MDA66	cT3bN+M0	uncensored	uncensored	4.6	8.1572	UP
GSM1167398	MDA68	cT2N+M+	uncensored	uncensored	6.5	7.92374	UP
GSM1167399	MDA69	cT2N0M0	censored	censored	179.2	6.34092	DOWN
GSM1167400	MDA70	cT2N0M0	uncensored	censored	86.7	6.89348	UP
GSM1167401	MDA71	cT2N0M0	uncensored	uncensored	8	6.19279	DOWN
GSM1167402	MDA72	cT3bN0M0	uncensored	censored	110.2	10.2583	UP
GSM1167403	MDA73	cT2N0M0	uncensored	censored	61	6.67342	UP
GSM1167404	MDA74	cT3aN0M0	uncensored	censored	82.4	5.92932	DOWN
GSM1167406	MDA77	cT3bN0M0	uncensored	censored	4.9	8.36903	UP
GSM1167410	MDA85	cT2N0M0	uncensored	censored	28.7	6.14486	DOWN
GSM1167414	MDA89	cT2N0M0	censored	censored	109.3	6.64933	UP
GSM1167416	MDA91	cT3bN0M0	censored	censored	9	8.00416	UP
GSM1167419	MDA94	cT2N0M0	censored	censored	66.5	6.40565	DOWN
GSM1167420	MDA95	cT2N0M0	censored	censored	64.2	7.38241	UP
GSM1167422	MDA97	cT2N0M0	censored	censored	57.3	7.58834	UP
GSM1167424	MDA99	cT2N0M0	censored	censored	39.5	7.35518	UP
GSM1167428	MDA103	cT2N0M0	uncensored	uncensored	65.6	6.32067	DOWN
GSM1167429	MDA104	cT3bN0M0	censored	censored	37.7	6.02547	DOWN
GSM1167433	MDA108	cT4aN0M0	censored	censored	72.4	6.16932	DOWN
GSM1167434	MDA109	cT2N0M0	uncensored	uncensored	14.9	7.40693	UP
GSM1167435	MDA110	cT3bN0M0	uncensored	uncensored	18.2	5.87431	DOWN
GSM1167436	MDA111	cT2N0M0	censored	censored	47.7	6.45434	DOWN
GSM1167437	MDA112	cT2N0M0	censored	censored	52.2	6.42442	DOWN
GSM1167439	MDA114	cT2N0M0	uncensored	uncensored	34.6	6.50176	UP
GSM1167441	MDA116	cT3aN0M0	uncensored	uncensored	4.3	6.57743	UP
GSM1167443	MDA118	cT2N0M0	uncensored	censored	7.4	6.45681	DOWN
GSM1167444	MDA119	cT2N0M0	censored	censored	71.4	6.20242	DOWN
GSM1167445	MDA120	cT2N0M0	uncensored	uncensored	6.2	7.02603	UP
GSM1167449	MDA124	cT4aN0M0	censored	censored	36.2	6.22882	DOWN
GSM1167451	MDA126	cT2N0M0	censored	censored	27.8	6.37521	DOWN
GSM1167453	MDA128	cT4bN0M0	uncensored	uncensored	18.7	6.82146	UP
GSM1167454	MDA129	cT2N0M0	censored	censored	43.2	6.19456	DOWN
GSM1167455	MDA130	cT2N0M0	censored	censored	140.7	8.21077	UP
GSM1167457	MDA132	cT4aN+M+	censored	censored	44.6	6.04658	DOWN
GSM1167458	MDA133	cT2N0M0	censored	censored	38.7	7.64097	UP
GSM1167461	MDA136	cT3bN0M+	uncensored	uncensored	1.5	7.91073	UP
GSM1167462	MDA137	cT2N+M0	uncensored	uncensored	1.6	6.10559	DOWN
GSM1167465	MDA140	cTis/cT2N0M0	uncensored	uncensored	8.7	6.52966	UP
GSM1167466	MDA141	cT2N0M0	censored	censored	30.4	6.21121	DOWN
GSM1167468	MDA143	cT2N0M0	censored	censored	61.1	6.35473	DOWN
GSM1167469	MDA145	cT2N0M0	censored	censored	39	6.0054	DOWN
GSM1167473	MDA149	cT2N0M0	uncensored	uncensored	16.9	5.95652	DOWN

## Sheet: GSE31684
GEO	ID	Gender	PreOpClinStage	Age.at.RC	Survival.Months	RC_Stage	RC_Histology	PLND.Result	RC.Grade	Nomogram.Score	Distant.Mets	Local.Recurrence	Urothelial.Recurrence	Metastasis	Last.known.status	PreRC_Chemo	Post.RC_Chemo	PostChemo.type	Smoking	SmokingPack.Years	Recurrence.Free.Survival.Months..Distant.and.Local.	Recurrence.DOD	Cluster	IDO1	Class
GSM786491	1_pT2	male	T3	64.06	103.786	pT2	TCC	Negative	High	81.44	0	0	1	0	DOC	No	No		Former	20	103.786	No	2	2.52202	UP
GSM786492	2_pT2	male	T2	62.14	13.1745	pT2	TCC	Negative	High	81.712	1	0	0	1	DOD	No	Yes	salvage	Never		7.12936	Yes	2	6.53182	UP
GSM786493	3_pT2	female	T2	65.96	19.7782	pT2	TCC	Negative	High	79.9574	0	0	1	0	DOD	No	No		Current	80	10.3819	Yes	1	4.99674	UP
GSM786494	4_pT4	male	T2	56.1	16.4271	pT4	TCC	Positive	High	11.0851	1	0	0	1	DOD	No	No		Former	35	15.54	Yes	2	2.23116	DOWN
GSM786495	5_pT4	female	T3	68	13.1417	pT4	TCC/CIS	Negative	High	49.0636	0	0	0	0	DOC	No	No		Former	20	13.1417	No	1	2.52202	UP
GSM786496	6_pT3	male	T2	69.93	4.43532	pT3	TCC	Nx	High	41.3996	1	0	0	1	DOD	No	No		Former	50	2.7269	Yes	1	2.46332	DOWN
GSM786497	7_pT1	male	T2	65	87.8522	pT1	TCC	Positive	High	50.1282	0	0	0	0	DOC	No	No		Current	50	87.8522	No	2	9.67305	UP
GSM786498	8_pT3	male	T1	69.44	173.405	pT3	TCC/CIS	Negative	High	64.4873	0	0	0	0	NED	No	No		Never		173.405	No	2	5.53443	UP
GSM786499	9_pT2	male	T2	47.47	108.452	pT2	TCC	Negative	High	76.4958	1	0	0	1	DOD	No	Yes	salvage	Former	30	96.1643	Yes	1	2.52202	UP
GSM786500	10_pT3	female	T2	77.9	175.507	pT3	TCC	Nx	High	52.6107	0	0	0	0	DOC	No	No		Former	20	175.507	No	2	8.45135	UP
GSM786501	11_pT1	male	T1	66.56	167.655	pT1	TCC	Negative	Low	90.1988	0	0	0	0	NED	No	No		Never		167.655	No	1	2.52202	UP
GSM786502	12_pT2	male	T1	65.11	102.702	pT2	TCC	Negative	High	40.6292	1	0	1	1	DOD	No	No		Never		99.9754	Yes	2	2.54911	UP
GSM786503	13_pT3	male	T2	76.93	0.394251	pT3	TCC/Squamous	Negative	High	61.8048	0	0	0	0	DOC	No	No		Former	45	0.394251	No	2	4.10668	UP
GSM786504	14_pT4	male	T2	68.04	10.8419	pT4	TCC	Positive	High	1	1	1	0	1	DOD	No	Yes	adjuvant	Former	80	7.32649	Yes	2	3.35674	UP
GSM786505	15_pT4	female	T1	68.03	3.12115	pT4	TCC/Squamous	Negative	High	47.7962	0	0	0	0	DOC	No	No		Current	40	3.12115	No	2	2.68468	UP
GSM786506	16_pT3	male	T2	72.77	3.35113	pT3	TCC	Positive	High	21.5225	1	1	0	1	DOD	No	No		Current	120	1.74127	Yes	2	4.18512	UP
GSM786507	17_pT3	female	T1	59.65	0.657084	pT3	TCC	Positive	High	28.6132	0	0	0	0	NED	No	No		Former	20	0.657084	No	1	4.35518	UP
GSM786508	18_pT3	male	T2	51.33	11.7289	pT3	TCC	Negative	High	69.7544	1	1	0	1	DOD	No	Yes	adjuvant	Former	10	8.31212	Yes	2	2.52202	UP
GSM786509	19_pT2	male	T2	73.32	31.3101	pT2	TCC	Nx	High	25.4017	0	0	0	0	NED	No	No		Current	10	31.3101	No	2	5.49195	UP
GSM786510	20_pT4	male	T3	56.61	8.21355	pT4	TCC	Positive	High	8.27007	1	0	0	1	DOD	Yes	Yes	salvage	Former	35	3.35113	Yes	1	2.30356	DOWN
GSM786511	21_pT4	male	T2	78.08	24.6735	pT4	TCC	Positive	High	4.92522	0	0	0	0	DOC	No	No		Former	120	24.6735	No	2	10.6267	UP
GSM786512	22_pT3	male	T2	68.75	13.3059	pT3	TCC	Positive	High	1	1	1	0	1	DOD	No	Yes	salvage	Former	5	8.11499	Yes	2	2.93041	UP
GSM786513	23_pT4	male	T2	69.49	1.08419	pT4	TCC	Nx	High	36.0937	0	0	0	0	DOC	No	No		Former	unk	1.08419	No	2	2.73782	UP
GSM786514	24_pT4	male	T3	62.08	7.32649	pT4	TCC	Positive	High	9.67248	1	0	0	1	DOD	No	Yes	adjuvant	Former	10	4.46817	Yes	2	11.4474	UP
GSM786515	25_pT3	female	T2	72.72	3.28542	pT3	TCC	Negative	High	60.7897	0	0	0	0	DOC	No	No		Never		3.28542	No	1	2.23116	DOWN
GSM786516	26_pT4	female	T2	72.4	14.423	pT4	TCC	Nx	High	34.3758	1	1	0	1	DOD	No	Yes	salvage	Former	60	8.24641	Yes	1	2.23116	DOWN
GSM786517	27_pT1	male	T1	59.39	56.9363	pT1	TCC	Negative	High	81.9696	0	0	0	0	NED	No	No		Never		56.9363	No	1	2.23116	DOWN
GSM786518	28_pT3	male	T3	74.61	58.3162	pT3	TCC	Positive	High	21.9639	1	1	1	1	DOD	No	Yes	salvage	Current	60	8.34497	Yes	2	8.49152	UP
GSM786519	29_pT3	male	T2	58.15	4.96099	pT3	TCC	Positive	High	17.3088	1	1	0	1	DOD	No	No		Former	70	2.89117	Yes	2	2.52202	UP
GSM786520	30_pT4	female	T2	52.99	9.29774	pT4	TCC/Squamous	Negative	High	46.6726	1	1	0	1	DOD	No	Yes	salvage	Former	unk	2.00411	Yes	2	6.7227	UP
GSM786521	31_pT4	male	T2	64.53	12.6489	pT4	TCC	Positive	High	9.39539	1	0	0	1	DOD	No	Yes	adjuvant	Former	5	11.039	Yes	NA	2.52202	UP
GSM786522	32_pT3	male	T2	56.47	72.5421	pT3	TCC/Squamous	Negative	High	67.5943	0	0	0	0	NED	No	Yes	adjuvant	Current	60	72.5421	No	2	2.52202	UP
GSM786523	33_pTa	male	T2	73.42	90.1191	pTa	TCC	Negative	Low	89.8821	0	0	1	0	DOD	No	No		Former	10	90.1191	Yes	1	2.23116	DOWN
GSM786524	34_pT3	male	T1	68.35	19.5811	pT3	TCC	Negative	High	64.3377	1	1	0	1	DOD	No	Yes	adjuvant	Former	60	12.9117	Yes	2	5.04327	UP
GSM786525	35_pT4	female	Ta	68.72	5.32238	pT4	TCC	Positive	High	1	0	0	0	0	DOC	No	No		Current	90	5.32238	No	2	2.52202	UP
GSM786526	36_pT3	male	T2	84.48	3.38398	pT3	TCC	Nx	High	38.2454	0	0	0	0	NED	No	No		Former	40	3.38398	No	2	8.7598	UP
GSM786527	37_pTa	female	T1	75.32	91.1704	pTa	TCC	Negative	High	76.0289	0	0	0	0	DOC	No	No		Current	60	91.1704	No	1	2.52202	UP
GSM786528	38_pT3	female	T2	91.08	2.82546	pT3	TCC	Nx	High	31.8102	0	0	0	0	DOC	No	No		Former	50	2.82546	No	2	2.52202	UP
GSM786529	39_pT3	male	T1	57.33	27.5975	pT3	TCC	Positive	High	22.165	1	0	0	1	DOD	No	Yes	adjuvant	Never		22.3737	Yes	1	2.52202	UP
GSM786530	40_pT3	female	T2	77	9.92197	pT3	TCC	NX	High	46.4477	1	1	0	1	DOD	No	Yes	salvage	Former	40	6.89938	Yes	2	6.71854	UP
GSM786531	41_pT3	male	T2	80.66	102.637	pT3	TCC	Negative	High	43.1078	0	0	0	0	DOC	No	No		Former	60	102.637	No	1	2.52202	UP
GSM786532	42_pT3	female	T2	74.92	3.31827	pT3	TCC	Positive	High	23.8132	1	1	0	1	DOD	No	Yes	salvage	Former	58	1.54415	Yes	2	2.52202	UP
GSM786533	43_pT3	male	T2	75.2	110.127	pT3	TCC	Negative	High	59.5907	0	1	1	1	DOD	No	Yes	salvage	Former	30	6.76797	Yes	1	2.52202	UP
GSM786534	44_pT1	male	T1	88.5	105.791	pT1	TCC	Nx	High	69.0645	0	0	0	0	NED	No	No		Never		105.791	No	1	2.52202	UP
GSM786535	45_pT3	male	T2	69.75	5.58522	pT3	TCC	Positive	High	20.6526	0	0	0	0	DOC	No	No		Former	40	5.58522	No	1	2.23116	DOWN
GSM786536	46_pT4	male	T3	89.46	7.65503	pT4	TCC	Nx	High	15.3875	1	1	0	1	DOD	No	No		Former	10	6.04518	Yes	2	7.06264	UP
GSM786537	47_pT2	female	T2	53	17.0185	pT2	TCC	Negative	High	82.5154	1	0	0	1	DOD	No	No		Former	unk	16.2957	Yes	2	9.3222	UP
GSM786538	48_pT2	male	T1	80.4	64.3942	pT2	TCC	Negative	High	68.9714	0	0	0	0	DOC	No	No		Never		64.3942	No	2	2.90688	UP
GSM786539	49_pTa	female	T2	66.03	120.772	pTa	TCC	Negative	High	54.1425	0	0	0	0	NED	No	No		Current	25	120.772	No	1	2.52202	UP
GSM786540	50_pT4	male	T3	55.56	44.6817	pT4	TCC	Positive	High	12.3871	0	0	0	0	NED	No	Yes	adjuvant	Current	30	44.6817	No	1	2.32681	DOWN
GSM786541	51_pTa	male	Ta	78.05	91.6632	pTa	TCC	Negative	High	82.5237	0	0	0	0	DOC	No	No		Former	10	91.6632	No	1	2.52202	UP
GSM786542	52_pT4	female	T2	68.7	4.43532	pT4	TCC	Positive	High	6.79776	1	0	0	1	DOD	No	Yes	salvage	Never		3.90965	Yes	1	2.25133	DOWN
GSM786543	53_pT3	male	T2	61.14	79.4415	pT3	TCC/Squamous	Negative	High	68.6072	0	0	0	0	DOC	No	No		Never		79.4415	No	2	5.88413	UP
GSM786544	54_pT3	female	T2	79.39	13.6674	pT3	TCC	Positive	High	20.6374	1	1	0	1	DOD	No	Yes	salvage	Former	5	2.52977	Yes	1	2.52202	UP
GSM786545	55_pT3	female	T2	84.11	65.2813	pT3	TCC	Nx	High	4.81448	0	0	0	0	DOC	No	No		Former	50	65.2813	No	1	2.52202	UP
GSM786546	56_pT4	male	T2	83.63	0.788501	pT4	TCC	Nx	High	23.1737	0	0	0	0	DOD	No	No		Former	30	0.788501	Yes	1	2.25133	DOWN
GSM786547	57_pT3	male	T2	71.91	13.4702	pT3	TCC	Positive	High	22.5511	1	0	0	1	DOD	No	Yes	salvage	Former	40	1.37988	Yes	1	2.52202	UP
GSM786548	58_pT2	male	T1	74.68	109.372	pT2	TCC	Negative	High	76.8974	0	0	0	0	DOC	No	No		Former	100	109.372	No	1	2.52202	UP
GSM786549	59_pT3	male	T2	60.47	111.442	pT3	TCC	Negative	High	67.2895	1	1	0	1	NED	No	Yes	salvage	Never		15.3429	Yes	1	9.09294	UP
GSM786550	60_pT3	male	T2	81.49	9.82341	pT3	TCC	Negative	High	57.468	1	0	0	1	DOD	No	No		Former	60	9.00205	Yes	NA	2.52202	UP
GSM786551	61_pT3	female	T2	67.33	102.571	pT3	TCC	Negative	High	66.0529	0	0	0	0	NED	No	Yes	adjuvant	Never		102.571	No	2	8.682	UP
GSM786552	62_pT3	male	T2	84.02	7.78645	pT3	TCC	Negative	High	46.6008	0	0	0	0	DOC	No	No		Former	40	7.78645	No	1	2.43372	DOWN
GSM786553	63_pT4	male	T2	69.17	101.881	pT4	TCC	Positive	High	1	0	0	1	0	NED	No	Yes	adjuvant	Former	55	101.881	No	2	9.72217	UP
GSM786554	64_pT3	male	T2	72.87	32.6242	pT3	TCC	Negative	High	14.5222	0	0	0	0	DOC	No	No		Current	120	32.6242	No	1	2.52202	UP
GSM786555	65_pT1	male	T1	62.44	3.44969	pT1	TCC	Negative	Low	90.7068	0	0	0	0	DOC	No	No		Former	30	3.44969	No	1	2.52202	UP
GSM786556	66_pTa	male	Ta	57.37	79.6386	pTa	TCC	Negative	Low	92.1545	0	0	0	0	NED	No	No		Former	unk	79.6386	No	1	2.52202	UP
GSM786557	67_pT3	male	T2	81.5	103.852	pT3	TCC	Negative	High	10.629	0	0	0	0	DOC	No	No		Current	25	103.852	No	2	2.52202	UP
GSM786558	68_pT1	female	Ta	72.61	100.994	pT1	TCC	NX	Low	54.0253	0	0	0	0	NED	No	No		Former	15	100.994	No	1	2.23116	DOWN
GSM786559	69_pT1	female	Ta	85.09	91.4661	pT1	TCC	Negative	High	79.1793	0	0	0	0	NED	No	No		Former	5	91.4661	No	1	2.52202	UP
GSM786560	70_pT3	male	T2	74.09	98.1684	pT3	TCC	Negative	High	62.5582	0	0	0	0	NED	No	Yes	adjuvant	Former	20	98.1684	No	2	10.8615	UP
GSM786561	71_pT4	male	T3	78.82	15.0801	pT4	TCC	Negative	high	27.1968	0	0	0	0	DOC	No	No		Former	30	15.0801	No	2	6.65444	UP
GSM786562	72_pT2	male	T2	67.15	6.63655	pT2	TCC	Negative	High	39.5606	0	0	0	0	DOC	No	No		Former	10	6.63655	No	2	3.82409	UP
GSM786563	73_pT3	male	T2	74.75	12.7146	pT3	TCC	Negative	High	60.5648	1	1	0	1	DOD	No	Yes	salvage	Never		6.70226	Yes	1	2.48544	DOWN
GSM786564	74_pT3	male	T2	66.19	67.2526	pT3	TCC	Negative	High	17.6265	0	0	0	0	DOC	No	No		Former	40	67.2526	No	1	2.52202	UP
GSM786565	75_pT1	male	Ta	57.72	42.8747	pT1	TCC	Negative	Low	67.0897	0	0	0	0	NED	No	No		Current	30	42.8747	No	1	2.52202	UP
GSM786566	76_pT2	male	T1	78.51	51.9425	pT2	TCC	Nx	High	61.3827	0	0	0	0	DOC	No	No		Former	80	51.9425	No	2	3.73601	UP
GSM786567	77_pT2	male	T1	61.87	15.0144	pT2	TCC	Negative	High	42.1091	1	1	1	1	DOD	no	Yes	salvage	Never		4.86242	Yes	1	2.25133	DOWN
GSM786568	78_pT3	male	T3	69.63	84.731	pT3	TCC	Positive	High	21.1116	0	0	0	0	NED	No	No		Current	30	84.731	No	1	2.52202	UP
GSM786569	79_pT3	female	T1	72.75	84.5667	pT3	TCC	Positive	High	10.6122	0	0	0	0	NED	No	Yes	adjuvant	Current	80	84.5667	No	2	6.40608	UP
GSM786570	80_pT3	male	T2	80.46	17.6099	pT3	TCC	Nx	High	38.7291	0	1	0	1	DOD	No	No		Former	90	16.2628	Yes	1	2.26545	DOWN
GSM786571	81_pT3	female	T2	41.73	85.9466	pT3	TCC	Negative	High	71.5987	0	0	0	0	NED	No	Yes	adjuvant	Current	30	85.9466	No	1	2.52202	UP
GSM786572	82_pT1	male	Ta	74.82	89.1006	pT1	TCC	Negative	High	81.6631	0	0	0	0	NED	No	No		Former	55	89.1006	No	1	2.52202	UP
GSM786573	83_pT2	male	Ta	58.21	81.117	pT2	TCC	Negative	High	43.4288	0	0	0	0	NED	No	No		Former	60	81.117	No	1	5.98942	UP
GSM786574	84_pT2	male	T1	51.33	42.7105	pT2	TCC	Negative	High	82.3851	0	0	0	0	NED	No	No		Never		42.7105	No	1	2.52202	UP
GSM786575	85_pT4	male	T1	50.67	33.6099	pT4	TCC	Positive	High	11.9171	0	0	0	0	NED	No	Yes	adjuvant	Former	40	33.6099	No	2	2.52202	UP
GSM786576	86_pT3	male	T2	47.85	11.6632	pT3	TCC	Negative	High	61.6198	1	1	0	1	DOD	Yes	Yes	salvage	Current	80	6.34086	Yes	1	2.52202	UP
GSM786577	87_pT3	female	T3	68.14	32.8542	pT3	TCC	Negative	High	65.9217	1	0	0	1	DOD	No	Yes	salvage	Never		11.5318	Yes	2	8.65042	UP
GSM786578	88_pT3	male	T1	82.72	11.8275	pT3	TCC	Positive	High	9.75735	1	1	0	1	DOD	No	Yes	salvage	Current	40	3.38398	Yes	1	2.52202	UP
GSM786579	89_pT1	male	T2	69.1	51.5154	pT1	TCC	Positive	High	55.4987	1	0	0	1	DOD	No	Yes	adjuvant	Former	10	51.2526	Yes	1	2.52202	UP
GSM786580	90_pT2	male	T2	73.75	46.2259	pT2	TCC	Positive	High	3.652	0	0	0	0	NED	No	Yes	adjuvant	Former	60	46.2259	No	NA	2.52202	UP
GSM786581	91_pT2	female	T4	67.38	71.8522	pT2	TCC	Negative	High	78.0426	0	0	0	0	NED	Yes	No		Never		71.8522	No	1	2.52202	UP
GSM786582	92_pT3	male	T2	64.83	5.71663	pT3	TCC	Positive	High	25.7632	1	0	0	1	DOD	No	No		Former	75	2.43121	Yes	2	9.30412	UP
GSM786583	93_pT2	male	T2	78.3	64.5585	pT2	TCC	Nx	High	64.1973	0	0	1	0	NED	No	No		Former	30	64.5585	No	1	4.71194	UP
